# Supplementary material for: The Structural Basis of Peptide Binding at Class A G Protein-Coupled Receptors
Source: Molecules. 2021 Dec 30;27(1):210. doi: 10.3390/molecules27010210 (PMC8746363; doi:10.3390/molecules27010210)
Supplement: Supplementary file 1 [file molecules-27-00210-s001.zip]

Archive with 3 entries (2 files):
- molecules-1078932-supplementary/
- molecules-1078932-supplementary/molecules-1078932-supplementary.pdf
- molecules-1078932-supplementary/Peptide_binding_pocket_genetic_variants.xlsx
