# Supplementary material for: The Structural Basis of Peptide Binding at Class A G Protein-Coupled Receptors
Source: Molecules. 2021 Dec 30;27(1):210. doi: 10.3390/molecules27010210 (PMC8746363; doi:10.3390/molecules27010210)
Supplement: Supplementary file 1 [file molecules-27-00210-s001.zip › molecules-1078932-supplementary/Peptide_binding_pocket_genetic_variants.xlsx]

## Sheet: Sheet1
EntryName	Family	Ligandtype	Uniprot	GPCRdb	SequenceNumber	Segment	GPCRdbWT	NMaa	MutationType	Allele Count	Allele Frequency	Allele Number	sift_word	sift_score	polyphen_word	polyphen_score
ccr5_human	Chemokine receptors	Protein	P51681	23.50x50	94	ECL1	W	G	changed	1	8.237e-06	121404	deleterious	0	probably_damaging	1
ccr5_human	Chemokine receptors	Protein	P51681	23.50x50	94	ECL1	W	R	changed	1	8.237e-06	121404	deleterious	0	probably_damaging	1
par1_human	Proteinase-activated receptors	Peptide	P25116	3.32x32	182	TM3	F	S	changed	1	8.236e-06	121412	deleterious	0	probably_damaging	0.968
ccr5_human	Chemokine receptors	Protein	P51681	3.32x32	108	TM3	Y	H	similar	1	8.237e-06	121404	deleterious	0.03	probably_damaging	0.998
ccr5_human	Chemokine receptors	Protein	P51681	3.32x32	108	TM3	Y	C	similar	2	1.647e-05	121404	deleterious	0.04	probably_damaging	0.999
par1_human	Proteinase-activated receptors	Peptide	P25116	3.34x34	184	TM3	C	R	changed	1	8.236e-06	121412	deleterious	0	probably_damaging	0.976
oprd_human	Opioid receptors	Peptide	P41143	3.36x36	132	TM3	M	I	similar	1	8.24e-06	121362	deleterious	0	possibly_damaging	0.533
oprk_human	Opioid receptors	Peptide	P41145	3.36x36	142	TM3	M	K	changed	1	8.239e-06	121380	deleterious	0	probably_damaging	0.998
oprm_human	Opioid receptors	Peptide	P35372	3.36x36	153	TM3	M	V	similar	2	1.656e-05	120780	deleterious	0	probably_damaging	0.996
ccr5_human	Chemokine receptors	Protein	P51681	45.50x50	178	ECL2	C	R	changed	5	4.123e-05	121258	deleterious	0	probably_damaging	0.998
par1_human	Proteinase-activated receptors	Peptide	P25116	45.52x52	256	ECL2	D	A	changed	1	8.237e-06	121404	deleterious	0	probably_damaging	1
oprm_human	Opioid receptors	Peptide	P35372	5.39x40	235	TM5	K	M	changed	1	8.284e-06	120710	tolerated	0.07	probably_damaging	0.998
oprm_human	Opioid receptors	Peptide	P35372	5.39x40	235	TM5	K	N	changed	1	8.284e-06	120708	deleterious	0.01	possibly_damaging	0.86
oprk_human	Opioid receptors	Peptide	P41145	5.42x43	230	TM5	V	I	similar	7	5.861e-05	119440	tolerated	0.1	probably_damaging	0.999
oprm_human	Opioid receptors	Peptide	P35372	5.42x43	238	TM5	V	I	similar	1	8.283e-06	120726	tolerated	0.09	probably_damaging	1
oprk_human	Opioid receptors	Peptide	P41145	6.48x48	287	TM6	W	C	similar	1	8.244e-06	121298	deleterious	0	probably_damaging	1
oprk_human	Opioid receptors	Peptide	P41145	6.51x51	290	TM6	I	V	similar	5	4.122e-05	121308	tolerated	0.13	probably_damaging	0.997
oprk_human	Opioid receptors	Peptide	P41145	6.52x52	291	TM6	H	N	changed	9	7.42e-05	121298	deleterious	0	probably_damaging	0.999
ntr2_human	Neurotensin receptors	Peptide	O95665	6.54x54	316	TM6	R	H	similar	28	0.0002317	120826	deleterious	0	probably_damaging	0.971
ntr2_human	Neurotensin receptors	Peptide	O95665	6.54x54	316	TM6	R	C	changed	5	4.139e-05	120806	deleterious	0	probably_damaging	0.986
ox1r_human	Orexin receptors	Peptide	O43613	6.55x55	318	TM6	N	S	changed	2	1.744e-05	114680	tolerated	0.27	possibly_damaging	0.475
oprk_human	Opioid receptors	Peptide	P41145	6.55x55	294	TM6	I	T	changed	1	8.244e-06	121300	tolerated	0.07	possibly_damaging	0.542
oprm_human	Opioid receptors	Peptide	P35372	6.55x55	302	TM6	V	I	similar	12	9.935e-05	120782	tolerated_low_confidence		probably_damaging	0.999
ntr2_human	Neurotensin receptors	Peptide	O95665	7.28x27	333	TM7	Y	C	similar	1	8.26e-06	121070	deleterious	0.01	probably_damaging	0.983
ccr5_human	Chemokine receptors	Protein	P51681	7.36x35	280	TM7	Q	P	changed	3	2.475e-05	121232	deleterious	0	probably_damaging	0.982
ccr5_human	Chemokine receptors	Protein	P51681	7.36x35	280	TM7	Q	R	changed	1	8.249e-06	121232	deleterious	0.02	probably_damaging	0.93
agtr1_human	Angiotensin receptors	Peptide	P30556	7.39x38	288	TM7	I	V	similar	1	8.25e-06	121210	deleterious	0	possibly_damaging	0.779
agtr1_human	Angiotensin receptors	Peptide	P30556	7.39x38	288	TM7	I	M	similar	1	8.25e-06	121208	deleterious	0	probably_damaging	0.998
cxcr4_human	Chemokine receptors	Protein	P61073	7.39x38	288	TM7	E	K	changed	1	8.239e-06	121376	deleterious	0.03	possibly_damaging	0.721
